# Supplementary material for: Brain sensory network activity underlies reduced nociceptive initiated and nociplastic pain via acupuncture in fibromyalgia
Source: Commun Med (Lond). 2026 Jan 10;6:25. doi: 10.1038/s43856-025-01280-0 (PMC12808314; doi:10.1038/s43856-025-01280-0)
Supplement: Supplementary file 3 — Supplementary Data 1 [file 43856_2025_1280_MOESM3_ESM.xlsx]

## Sheet: data
id	Groups	age	d_PPTol	d_WP	WP_pre	WP_post	pptol_pre	pptol_post	d_rS1_activation	d_lS1_activation	d_precuneus_activation	d_pMCC_activation	d_RaIC_lS1_FC_rest	d_RaIC_lS1_FC_pain	d_RaIC_lS1_FC_painvsrest	d_RaIC_precuneus_FC_rest	d_RaIC_precuneus_FC_pain	d_RaIC_precuneus_FC_painvsrest	d_lS1_rS1_FC_rest	d_lS1_rS1_FC_pain	d_lS1_rS1_FC_painvsrest	d_rS1_activation_ageAdj_EA	d_lS1_activation_ageAdj_EA	d_precuneus_activation_ageAdj_EA	d_pMCC_activation_ageAdj_EA	d_WP_ageAdj_EA	d_PPTol_ageAdj_EA	d_lS1_rS1_FC_painvsrest_ageAdj	d_RaIC_lS1_FC_painvsrest_ageAdj	d_RaIC_precuneus_FC_painvsrest_ageAdj_EA	d_precuneus_activation_ageAdj_ML	d_RaIC_precuneus_FC_painvsrest_ageAdj_ML	d_WP_ageAdj_ML
6	1	58	-0.5	-2	4	2	7	6.5	-0.288604	0.740567	-0.114725	-0.111458	-1.10517	1.1216	2.22678	0.305906	-0.0537173	-0.359623	-0.0147921	1.83821	1.85301	-0.0760515	0.819454	0.134014	-0.182653	-2.02003	-0.426353	2.00103	2.27977	-0.6467
7	1	31	-0.5	1	6	7	4	3.5	-0.256354	-0.559689	-0.553705	-1.33851	0.128598	-0.7863	-0.914898	-0.611223	-0.42452	0.186703	0.838493	-0.15505	-0.993542	-0.442819	-0.629163	-0.768763	-1.27655	1.01746	-0.564241	-1.1228	-0.959503	0.438605
16	1	19	0	0	7	7	3.5	3.5	-0.197968	-0.158505	-0.143088	-0.334266	-0.0880865	-0.0762893	0.0117972	0.820054	0.408606	-0.411448	-0.510446	-1.05392	-0.543475	-0.561774	-0.293918	-0.56428	-0.213133	0.0341225	-0.125525	-0.795965	-0.0761876	0.0799998
17	1	27	0.5	-2	4	2	5.5	6	-0.0205562	0.147511	0.510781	0.533242	-0.277445	1.4957	1.77315	-0.130059	-0.0701005	0.0599585	0.620267	1.44909	0.828821	-0.266135	0.0560571	0.227012	0.614923	-1.97698	0.415331	0.658487	1.71408	0.391709
18	1	56	0	0	3	3	2.5	2.5	0.120471	0.624275	-0.00633243	0.665654	-0.718935	-1.23949	-0.520551	-0.391466	-2.3917	-2.00024	-0.164515	-0.224331	-0.0598153	0.303466	0.692172	0.208052	0.604321	-0.0172495	0.0634326	0.0676669	-0.474783	-2.24739
19	1	56	-0.5	3	4	7	3.5	3	-1.86547	-0.911399	-1.60332	-0.785495	0.104253	-0.561874	-0.666127	0.174459	-0.0351228	-0.209582	0.0978134	-3.3291	-3.42691	-1.68247	-0.843501	-1.38893	-0.846827	2.98275	-0.436567	-3.29943	-0.620359	-0.456734
41	1	37	0	0	6	6	4	4	-0.306724	-0.0354056	-0.343649	0.104192	-0.0857287	-0.396269	-0.310541	0.564169	-0.107628	-0.671797	0.12499	-1.03967	-1.16466	-0.404518	-0.0719109	-0.455642	0.136558	0.00913073	-0.0335994	-1.2323	-0.333456	-0.539668
53	1	36	0.5	0	6	6	2.5	3	-0.0689566	-0.258177	-0.505545	-0.775549	0.205979	0.983701	0.777722	-0.0492154	-1.77899	-1.72978	-0.0295984	-0.832155	-0.802556	-0.181529	-0.300178	-0.634715	-0.738252	0.0105192	0.461294	-0.880465	0.751191	-1.57769
55	1	27	0	-1	6	5	3.5	3.5	1.53866	0.827178	2.17901	-0.0144696	-0.120528	1.15525	1.27578	-0.497897	-1.37461	-0.876711	0.257165	0.611211	0.354047	1.29308	0.735724	1.89524	0.0672113	-0.976985	-0.0846689	0.183712	1.21671	-0.544961
59	1	40	0.5	-1	6	5	3.5	4	1.5629	1.76964	0.545735	2.09919	0.00498353	1.4666	1.46161	-0.241622	-0.823271	-0.581649	-0.35662	-1.70534	-1.34872	1.50944	1.74962	0.485276	2.11677	-0.995035	0.481721	-1.38555	1.44954	-0.509407
61	1	60	0	0	5	5	3.5	3.5	-0.188935	-0.0714495	-0.90015	-0.334344	-0.813168	-2.38548	-1.57231	-0.481237	-2.62323	-2.14199	-0.111814	-1.64757	-1.53576	0.0531742	0.0184277	-0.617055	-0.415403	-0.0228032	0.0838604	-1.3672	-1.51208	-2.46899
66	1	29	0	0	7	7	2	2	1.02208	0.662462	-0.641481	0.149768	-0.388178	-1.84906	-1.46089	-0.0718516	-1.99864	-1.92679	0.159505	-0.935043	-1.09455	0.806062	0.581998	-0.890896	0.221586	0.0202382	-0.074455	-1.24434	-1.51272	-1.63496
67	1	57	0	-1	5	4	4	4	0.318103	0.0823399	0.259241	-0.215062	-0.390294	2.42596	2.81626	-0.557709	0.547777	1.10549	-0.0910741	0.209267	0.300341	0.515877	0.155732	0.490803	-0.281326	-1.01864	0.0685396	0.438093	2.86564	0.838371
71	1	30	-2	0	7	7	4.5	2.5	-0.422185	-0.106194	-0.703945	-0.664893	-0.603746	-0.266141	0.337604	-0.971869	-0.876148	0.0957206	-0.273994	-0.539003	-0.265009	-0.623428	-0.181164	-0.936181	-0.598007	0.0188497	-2.06935	-0.404535	0.289384	0.367585
79	1	33	0.5	0	7	7	2	2.5	-0.329488	0.0714737	-0.660396	-0.617468	-0.0407029	-0.464176	-0.423473	0.151101	-0.330474	-0.481575	-0.183142	0.766322	0.949464	-0.486395	0.0129888	-0.8411	-0.565377	0.0146845	0.445973	0.840747	-0.460849	-0.269598
82	1	62	-2	2	2	4	7	5	-0.54962	-0.963623	-1.33952	-1.13805	-0.0686669	-2.50404	-2.43538	-1.03457	-1.40077	-0.366202	0.389383	-1.67613	-2.06551	-0.277954	-0.862756	-1.02207	-1.22898	1.97442	-1.90593	-1.87641	-2.36792	-0.733128
83	1	50	0	1	6	7	2	2	-0.924801	-1.19426	-1.03174	-0.780774	-0.411947	-2.00806	-1.59611	-0.897647	-0.14199	0.755656	-0.54953	-1.59715	-1.04762	-0.830476	-1.15934	-0.92042	-0.812517	0.991081	0.0327909	-0.981752	-1.57203	0.628277
132	1	58	0.5	0	4	4	4	4.5	0.125537	0.317988	-0.209269	0.622836	0.0909169	0.268076	0.177159	-0.315602	-1.49695	-1.18135	-0.0290699	-1.59265	-1.56358	0.33809	0.396875	0.0394708	0.55164	-0.0200263	0.573647	-1.41556	0.230157	-1.46843
134	1	62	0.5	-4	7	3	3.5	4	0.442681	0.60201	0.302732	1.07703	-0.208022	1.77792	1.98594	0.0584088	4.15846	4.10005	-0.171691	1.5357	1.70739	0.714347	0.702877	0.620182	0.986111	-4.02558	0.594074	1.89649	2.0534	3.73313
5	2	24	-0.5	-1	5	4	5.5	5	0.502744	0.484225	0.337499	-0.420289	-0.609205	0.198639	0.807844	-0.186356	-1.28361	-1.09726	-0.312356	-1.15045	-0.83809										-0.13054	-1.40905	-1.56243
8	2	23	1.5	0	6	6	2	3.5	-0.438106	-0.874531	-0.328706	-1.3375	0.398082	-0.240765	-0.638847	0.0155479	-1.5617	-1.57725	0.558725	1.07681	0.518081										-0.824123	-1.90725	-0.595354
13	2	37	0	0	5	5	5.5	5.5	-0.191953	-0.547891	0.204943	0.931271	0.0208646	0.214596	0.193731	-0.487314	0.159539	0.646853	-0.660292	-0.801593	-0.141301										0.0928182	0.571765	-0.13435
15	2	37	0	-1	3	2	5.5	5.5	-0.384206	0.107245	-0.398651	-0.598072	-0.580548	-0.671797	-0.0912488	-0.408748	0.118455	0.527203	0.117273	-0.301868	-0.419142										-0.510776	0.452115	-1.13435
20	2	53	0	-1	6	5	2.5	2.5	-0.399248	-0.693818	-1.07528	-0.757699	0.779022	0.993333	0.214311	-0.43489	-0.731758	-0.296869	0.0134234	-0.478686	-0.49211										-0.749357	-0.0806246	-0.607488
24	2	28	0	-1	4	3	5	5	-0.993651	-1.21215	-0.492807	-1.23884	-0.424402	0.0203565	0.444759	0.164326	-0.0926061	-0.256932	0.0746218	-0.554365	-0.628987										-0.851334	-0.495894	-1.43071
27	2	58	0	0	6	6	2	2	-0.69105	-0.37973	-0.328849	-0.576772	0.0218771	0.389005	0.367128	0.0801963	0.279599	0.199402	0.31954	0.0478476	-0.271693										0.133966	0.506687	0.557157
36	2	26	1	3	4	7	1.5	2.5	0.55242	0.513538	1.06507	1.42968	-0.701985	0.861012	1.563	-0.646844	2.00891	2.65576	0.100003	-0.0767451	-0.176748										0.651783	2.38038	2.50343
39	2	32	-0.5	1	4	5	3	2.5	0.110859	0.0384471	0.691989	-0.103143	0.180186	0.592951	0.412765	0.740307	2.65372	1.91342	0.476502	0.388755	-0.0877471										0.442974	1.74729	0.701006
44	2	53	-0.5	-1	6	5	3	2.5	0.134672	0.754635	0.341542	1.11357	-0.382565	-0.267851	0.114714	-0.188797	-1.32314	-1.13434	-0.687401	0.42141	1.10881										0.667466	-0.918098	-0.607488
52	2	46	0	1	6	7	4	4	0.0647917	-0.49772	-0.269389	-0.525803	-0.139799	0.557692	0.697491	-0.0183247	0.623549	0.641874	-0.15957	0.362131	0.521702										-0.135111	0.73066	1.16201
54	2	45	-1	0	5	5	4	3	0.25578	-0.686943	0.903137	0.554271	-0.710893	-2.09045	-1.37956	-0.362601	-0.689161	-0.32656	0.0872392	0.15169	0.0644503										1.01004	-0.255982	0.129081
57	2	63	0.5	-1	7	6	1.5	2	-1.11912	-1.55607	-1.98886	-0.830107	-1.25021	-1.4189	-0.168689	1.10932	-1.48664	-2.59597	-0.247839	-0.0935732	0.154266										-1.38915	-2.19764	-0.278199
58	2	36	0	4	3	7	3	3	1.69982	1.25797	1.91484	1.74721	0.0819091	0.774119	0.69221	-1.15062	3.20444	4.35506	0.131131	-0.0769843	-0.208115										1.77533	4.26176	3.83272
68	2	51	-0.5	-1	6	5	3	2.5	0.317032	-0.207796	0.749097	0.748988	0.421471	-0.940222	-1.36169	-0.816927	0.752494	1.56942	0.166961	0.452272	0.28531										1.02027	1.74925	-0.673345
69	2	57	-1.5	0	4	4	5	3.5	-0.471353	-0.768503	-0.453936	1.92487	-0.0408383	-0.0492399	-0.00840165	0.361022	2.81404	2.45302	0.241616	0.0857495	-0.155866										-0.0184994	2.7421	0.524228
75	2	44	-0.5	-3	5	2	2	1.5	-1.5952	-1.83081	-1.38306	0.0873837	0.555455	-2.61585	-3.17131	0.521237	-2.72712	-3.24836	-0.0987498	-0.706899	-0.608149										-1.30354	-3.19599	-2.90385
77	2	46	0.5	0	5	5	1.5	2	0.160728	1.06575	-0.364768	-0.427983	0.536647	-0.211057	-0.747704	-0.19161	0.033044	0.224654	0.0761474	-0.808384	-0.884531										-0.23049	0.31344	0.16201
108	2	44	0.25	0	4	4	4.5	4.75	-0.144823	0.0498882	-0.122132	0.621345	-0.210968	-0.333493	-0.122525	-0.0856369	0.963499	1.04914	0.21972	-0.135858	-0.355577										-0.0426103	1.10151	0.0961524
112	2	42		-2	6	4	7		-0.221551	-0.0250405	-0.707689	-0.608715	0.0794368	-0.619492	-0.698929	0.0985935	-1.46144	-1.56003	-0.225359	-0.666302	-0.440943										-0.682923	-1.54408	-1.96971
114	2	34	-1	0	6	6	5	4	-0.315366	-0.0151885	0.0309468	-0.193436	-0.214334	-0.0979826	0.116352	-0.201322	0.805017	1.00634	-0.305685	-1.76315	-1.45746										-0.163312	0.876627	-0.233137
127	2	50	1.25	-2	5	3	3	4.25	0.131065	0.14494	0.0653733	0.00031531	-0.189148	-0.128684	0.0604636	-0.362641	-0.679166	-0.316525	-0.463961	-0.91622	-0.452258										0.309164	-0.154906	-1.70627
129	2	34	-1.25	-1	5	4	3	1.75	-0.42754	-0.553002	-0.586578	-0.106915	0.434588	-0.523397	-0.957985	0.235547	-1.17504	-1.41059	0.113785	-1.30949	-1.42328										-0.780836	-1.5403	-1.23314
130	2	28	-0.5	-1	7	6	4	3.5	0.0687961	-0.197638	-0.295626	-0.20387	-0.0793743	1.10037	1.17974	0.808382	0.56251	-0.245872	-0.630332	-2.22081	-1.59047										-0.654153	-0.484834	-1.43071
148	2	36	0.5	0	2	2	1.5	2	0.546529	0.388823	0.802452	0.0816812	-0.425618	0.491134	0.916752	-0.613757	0.110617	0.724374	-0.139998	0.0720877	0.212085										0.662949	0.631078	-0.167279

## Sheet: codebook
id	Participant identifier
Groups	Treatment group indicator (1 = EA, 2 = ML)
age	Participant’s age in years
d_PPTol	Post–pre change in pressure-pain tolerance (positive = increased tolerance after treatment)
d_WP	Post–pre change in widespread pain (positive = increase in number of painful body regions)
WP_pre	Number of widespread pain regions before treatment
WP_post	Number of widespread pain regions after treatment
pptol_pre	Baseline pressure-pain tolerance value
pptol_post	Post-treatment pressure-pain tolerance value
d_rS1_activation	Post–pre change in activation in the right primary somatosensory cortex (S1)
d_lS1_activation	Post–pre change in activation in the left primary somatosensory cortex
d_precuneus_activation	Post–pre change in activation in the precuneus
d_pMCC_activation	Post–pre change in activation in the posterior midcingulate cortex
d_RaIC_lS1_FC_rest	Post–pre change in resting-state FC between right anterior insula and left S1
d_RaIC_lS1_FC_pain	Post–pre change in FC between right anterior insula and left S1 during pain
d_RaIC_lS1_FC_painvsrest	Change in FC between right anterior insula and left S1 (pain > rest contrast)
d_RaIC_precuneus_FC_rest	Post–pre change in resting-state FC between right anterior insula and precuneus
d_RaIC_precuneus_FC_pain	Post–pre change in FC between right anterior insula and precuneus during pain
d_RaIC_precuneus_FC_painvsrest	Change in FC between right anterior insula and precuneus (pain > rest contrast)
d_lS1_rS1_FC_rest	Post–pre change in resting-state FC between left and right S1
d_lS1_rS1_FC_pain	Post–pre change in FC between left and right S1 during pain
d_lS1_rS1_FC_painvsrest	Change in FC between left and right S1 (pain > rest contrast)
d_rS1_activation_ageAdj_EA	Age-adjusted post–pre activation change in right S1 for the EA group
d_lS1_activation_ageAdj_EA	Age-adjusted post–pre activation change in left S1 for the EA group
d_precuneus_activation_ageAdj_EA	Age-adjusted post–pre activation change in precuneus for the EA group
d_pMCC_activation_ageAdj_EA	Age-adjusted post–pre activation change in pMCC for the EA group
d_WP_ageAdj_EA	Age-adjusted post–pre change in widespread pain for the EA group
d_PPTol_ageAdj_EA	Age-adjusted post–pre change in pressure-pain tolerance for the EA group
d_lS1_rS1_FC_painvsrest_ageAdj	Age-adjusted change in FC between left and right S1 (pain > rest contrast)
d_RaIC_lS1_FC_painvsrest_ageAdj	Age-adjusted change in FC between right anterior insula and left S1 (pain > rest contrast)
d_RaIC_precuneus_FC_painvsrest_ageAdj_EA	Age-adjusted change in FC between right anterior insula and precuneus (pain > rest contrast) in the EA group
d_precuneus_activation_ageAdj_ML	Age-adjusted post–pre activation change in precuneus for the ML (mock laser) group
d_RaIC_precuneus_FC_painvsrest_ageAdj_ML	Age-adjusted FC change (pain > rest) between right anterior insula and precuneus in the ML group
d_WP_ageAdj_ML	Age-adjusted post–pre change in widespread pain for the ML group
